# Supplementary material for: Late Enhancement Computed Tomography for Left Atrial Fibrosis Imaging: A Pilot “Proof-of-Concept” Study
Source: Diagnostics (Basel). 2024 Dec 6;14(23):2753. doi: 10.3390/diagnostics14232753 (PMC11640274; doi:10.3390/diagnostics14232753)
Supplement: Supplementary file 1 [file diagnostics-14-02753-s001.zip]

Archive with 1 entries (1 files):
- diagnostics-3313542-supplementary.pdf
